# Supplementary material for: Electrocatalytic PANI-Encapsulated Aluminum Silicate/Ceramic Membranes for Efficient and Energy-Saving Removal of 4-Chlorophenol in Wastewater
Source: Membranes (Basel). 2025 Apr 7;15(4):114. doi: 10.3390/membranes15040114 (PMC12028994; doi:10.3390/membranes15040114)
Supplement: Supplementary file 1 [file membranes-15-00114-s001.zip]

Archive with 1 entries (1 files):
- membranes-3479690-supplementary.pdf
